# Supplementary material for: A theory-based multicomponent intervention to reduce occupational sedentary behaviour in professional male workers: protocol for a cluster randomised crossover pilot feasibility study
Source: Pilot Feasibility Stud. 2020 Nov 10;6:175. doi: 10.1186/s40814-020-00716-9 (PMC7653741; doi:10.1186/s40814-020-00716-9)
Supplement: Supplementary file 5 — Additional file 5:. [file 40814_2020_716_MOESM5_ESM.txt]

US	[C]	UK	[C]
-----
among	1	amongst	0
analyze	0	analyse	1
analyzed	0	analysed	3
analyzes	0	analyses	5
analyzing	0	analysing	1
authorized	0	authorised	2
behavior	0	behaviour	32
behavioral	0	behavioural	1
behaviors	0	behaviours	5
biasing	1	biassing	0
center	0	centre	2
centers	0	centres	1
checks	1	cheques	0
emphasizes	0	emphasises	2
enroll	0	enrol	2
favored	0	favoured	1
license	1	licence	0
maximized	0	maximised	1
minimizing	0	minimising	1
organization	2	organisation	1
organizational	0	organisational	6
organizations	0	organisations	4
organizing	0	organising	1
practices	1	practises	0
program	0	programme	1
randomized	0	randomised	19
realize	0	realise	1
recognize	0	recognise	1
rigor	0	rigour	1
sensitized	0	sensitised	1
socializing	0	socialising	1
toward	0	towards	1
unauthorized	0	unauthorised	1
utilization	0	utilisation	1
while	8	whilst	0
randomization	0	randomisation	10
-----
